# Supplementary material for: Description of new species of Stenaelurillus Simon, 1886 from the Western Ghats of India with the redescription of Stenaelurillus lesserti Reimoser, 1934 and notes on mating plug in the genus (Arachnida, Araneae, Salticidae)
Source: Zookeys. 2015 Mar 26;(491):63–78. doi: 10.3897/zookeys.491.8218 (PMC4389184; doi:10.3897/zookeys.491.8218)
Supplement: XML Treatment for Stenaelurillus [file zookeys.491.8218-treatment1.xml]

<!DOCTYPE tp:taxon-treatment
  PUBLIC "-//TaxonX//DTD Taxonomic Treatment Publishing DTD v0 20100105//EN" "tax-treatment-NSO.dtd">
<tp:taxon-treatment xmlns:tp="http://www.plazi.org/taxpub"><tp:treatment-meta><kwd-group><label>Taxon classification</label><kwd><named-content content-type="kingdom">Animalia</named-content></kwd><kwd><named-content content-type="order">Araneae</named-content></kwd><kwd><named-content content-type="family">Salticidae</named-content></kwd></kwd-group><mixed-citation publication-type="journal"><person-group><name><surname>Sebastian</surname><given-names>Pothalil A.</given-names></name><name><surname>Sankaran</surname><given-names>Pradeep M.</given-names></name><name><surname>Malamel</surname><given-names>Jobi J.</given-names></name><name><surname>Joseph</surname><given-names>Mathew M.</given-names></name></person-group><article-title>Description of new species of <italic><tp:taxon-name><tp:taxon-name-part taxon-name-part-type="genus">Stenaelurillus</tp:taxon-name-part></tp:taxon-name></italic> Simon, 1886 from the Western Ghats of India with the redescription of <italic><tp:taxon-name><tp:taxon-name-part taxon-name-part-type="genus">Stenaelurillus</tp:taxon-name-part> <tp:taxon-name-part taxon-name-part-type="species">lesserti</tp:taxon-name-part></tp:taxon-name></italic> Reimoser, 1934 and notes on mating plug in the genus (<tp:taxon-name><tp:taxon-name-part taxon-name-part-type="class">Arachnida</tp:taxon-name-part></tp:taxon-name>, <tp:taxon-name><tp:taxon-name-part taxon-name-part-type="order">Araneae</tp:taxon-name-part></tp:taxon-name>, <tp:taxon-name><tp:taxon-name-part taxon-name-part-type="family">Salticidae</tp:taxon-name-part></tp:taxon-name>)</article-title><source>Zookeys</source><day>26</day><month>3</month><year>2015</year><volume>2015</volume><issue>491</issue><fpage>63</fpage><lpage>78</lpage><pub-id pub-id-type="doi">10.3897/zookeys.491.8218</pub-id></mixed-citation></tp:treatment-meta><tp:nomenclature><tp:taxon-name>
                            <tp:taxon-name-part taxon-name-part-type="genus">Stenaelurillus</tp:taxon-name-part>
                        </tp:taxon-name><tp:taxon-authority>Simon, 1886</tp:taxon-authority></tp:nomenclature><tp:treatment-sec sec-type="Diagnosis"><title>Diagnosis.</title><p>Medium sized spiders. Prosoma of all the known <italic><tp:taxon-name><tp:taxon-name-part taxon-name-part-type="genus">Stenaelurillus</tp:taxon-name-part></tp:taxon-name></italic> species has two white transverse stripes. Both male and female have strong bristles on the ocular area. Male palp with a short, not coiled and visible embolus, and tegulum with characteristic retrobasal process. RTA is simple and strongly sclerotized. Epigyne is simple, with thick-walled copulatory openings and short copulatory ducts, and is often accompanied by accessory glands (<xref ref-type="bibr" rid="B7">Szűts and Scharff 2005</xref>).</p></tp:treatment-sec><tp:treatment-sec sec-type="Type species"><title>Type species.</title><p><italic><tp:taxon-name><tp:taxon-name-part taxon-name-part-type="genus">Stenaelurillus</tp:taxon-name-part> <tp:taxon-name-part taxon-name-part-type="species">nigricaudus</tp:taxon-name-part></tp:taxon-name></italic> Simon, 1886, by original designation.</p></tp:treatment-sec><tp:treatment-sec sec-type="Distribution"><title>Distribution.</title><p>Africa, Asia (<xref ref-type="bibr" rid="B10">World Spider Catalog 2014</xref>).</p></tp:treatment-sec><ref-list><ref id="B7"><mixed-citation xmlns:xlink="http://www.w3.org/1999/xlink" xlink:type="simple"><person-group><name name-style="western"><surname>Szüts</surname><given-names>T</given-names></name><name name-style="western"><surname>Scharff</surname><given-names>N</given-names></name></person-group> (<year>2005</year>) <article-title>Redescriptions of little known jumping spider genera (<tp:taxon-name><tp:taxon-name-part taxon-name-part-type="order">Araneae</tp:taxon-name-part></tp:taxon-name>: <tp:taxon-name><tp:taxon-name-part taxon-name-part-type="family">Salticidae</tp:taxon-name-part></tp:taxon-name>) from West Africa.</article-title><source>Acta zoologica Academiae Scientiarum Hungaricae</source><volume>51</volume>: <fpage>357</fpage>–<lpage>378</lpage>.</mixed-citation></ref><ref id="B10"><mixed-citation xmlns:xlink="http://www.w3.org/1999/xlink" xlink:type="simple"><institution xlink:type="simple">World Spider Catalog</institution> (<year>2014</year>) <source>World Spider Catalog (version 15.5)</source>. <publisher-name>Natural History Museum Bern</publisher-name>. <ext-link ext-link-type="uri" xlink:href="http://wsc.nmbe.ch" xlink:type="simple">http://wsc.nmbe.ch</ext-link> [<date-in-citation content-type="access-date">accessed 12.XII.2014</date-in-citation>]</mixed-citation></ref></ref-list></tp:taxon-treatment>
