# Supplementary material for: Description of new species of Stenaelurillus Simon, 1886 from the Western Ghats of India with the redescription of Stenaelurillus lesserti Reimoser, 1934 and notes on mating plug in the genus (Arachnida, Araneae, Salticidae)
Source: Zookeys. 2015 Mar 26;(491):63–78. doi: 10.3897/zookeys.491.8218 (PMC4389184; doi:10.3897/zookeys.491.8218)
Supplement: XML Treatment for Stenaelurillus albus [file zookeys.491.8218-treatment2.xml]

<!DOCTYPE tp:taxon-treatment
  PUBLIC "-//TaxonX//DTD Taxonomic Treatment Publishing DTD v0 20100105//EN" "tax-treatment-NSO.dtd">
<tp:taxon-treatment xmlns:tp="http://www.plazi.org/taxpub"><tp:treatment-meta><kwd-group><label>Taxon classification</label><kwd><named-content content-type="kingdom">Animalia</named-content></kwd><kwd><named-content content-type="order">Araneae</named-content></kwd><kwd><named-content content-type="family">Salticidae</named-content></kwd></kwd-group><mixed-citation publication-type="journal"><person-group><name><surname>Sebastian</surname><given-names>Pothalil A.</given-names></name><name><surname>Sankaran</surname><given-names>Pradeep M.</given-names></name><name><surname>Malamel</surname><given-names>Jobi J.</given-names></name><name><surname>Joseph</surname><given-names>Mathew M.</given-names></name></person-group><article-title>Description of new species of <italic><tp:taxon-name><tp:taxon-name-part taxon-name-part-type="genus">Stenaelurillus</tp:taxon-name-part></tp:taxon-name></italic> Simon, 1886 from the Western Ghats of India with the redescription of <italic><tp:taxon-name><tp:taxon-name-part taxon-name-part-type="genus">Stenaelurillus</tp:taxon-name-part> <tp:taxon-name-part taxon-name-part-type="species">lesserti</tp:taxon-name-part></tp:taxon-name></italic> Reimoser, 1934 and notes on mating plug in the genus (<tp:taxon-name><tp:taxon-name-part taxon-name-part-type="class">Arachnida</tp:taxon-name-part></tp:taxon-name>, <tp:taxon-name><tp:taxon-name-part taxon-name-part-type="order">Araneae</tp:taxon-name-part></tp:taxon-name>, <tp:taxon-name><tp:taxon-name-part taxon-name-part-type="family">Salticidae</tp:taxon-name-part></tp:taxon-name>)</article-title><source>Zookeys</source><day>26</day><month>3</month><year>2015</year><volume>2015</volume><issue>491</issue><fpage>63</fpage><lpage>78</lpage><pub-id pub-id-type="doi">10.3897/zookeys.491.8218</pub-id></mixed-citation></tp:treatment-meta><tp:nomenclature><tp:taxon-name>
                            <tp:taxon-name-part taxon-name-part-type="genus">Stenaelurillus</tp:taxon-name-part>
                            <tp:taxon-name-part taxon-name-part-type="species">albus</tp:taxon-name-part>
                            <object-id xmlns:xlink="http://www.w3.org/1999/xlink" content-type="zoobank" xlink:type="simple">http://zoobank.org/29A9E0C0-1472-47A2-A9BB-22B4D84C8C01</object-id>
                        </tp:taxon-name><tp:taxon-status xmlns:xlink="http://www.w3.org/1999/xlink" xlink:type="simple">sp. n.</tp:taxon-status><xref ref-type="fig" rid="F1">Figs 1A–B</xref><xref ref-type="fig" rid="F2">, 2A–G</xref><xref ref-type="fig" rid="F3">, 3A–C</xref><xref ref-type="fig" rid="F7">, 7A</xref><xref ref-type="fig" rid="F8">, 8A–I</xref><xref ref-type="fig" rid="F9">, 9A–F</xref></tp:nomenclature><tp:treatment-sec sec-type="Type material"><title>Type material.</title><p>Holotype: Male (ADSH 83503Ai): India, Kerala, Ernakulam, Kurisumudi (<named-content xmlns:xlink="http://www.w3.org/1999/xlink" content-type="dwc:verbatimCoordinates" xlink:type="simple">10°12'33.36"N, 76°30'08.85"E</named-content>) in Malayatoor (<named-content xmlns:xlink="http://www.w3.org/1999/xlink" content-type="dwc:verbatimCoordinates" xlink:type="simple">10°11'43.76"N, 76°29'48.45"E</named-content>), 94 m. alt., Pradeep M. S., 04. XII. 2013, by hand; Paratypes: 8 females, 6 males (ADSH 83503Aii), same data as holotype.</p></tp:treatment-sec><tp:treatment-sec sec-type="Diagnosis"><title>Diagnosis.</title><p>Males of <italic><tp:taxon-name><tp:taxon-name-part taxon-name-part-type="genus">Stenaelurillus</tp:taxon-name-part> <tp:taxon-name-part taxon-name-part-type="species">albus</tp:taxon-name-part></tp:taxon-name></italic> sp. n. can be separated from all other described congeners by uniformly dark dorsal opisthosoma without any pattern (Figs <xref ref-type="fig" rid="F1">1A</xref>, <xref ref-type="fig" rid="F8">8A</xref>), paired creamy white areas at the anterior part of the bulbus, (Fig. <xref ref-type="fig" rid="F2">2E</xref>, arrows) and palpal femur with a single disto-dorsal spine (Figs <xref ref-type="fig" rid="F2">2A</xref>, <xref ref-type="fig" rid="F2">2C</xref>); females are most similar to <italic><tp:taxon-name><tp:taxon-name-part taxon-name-part-type="genus">Stenaelurillus</tp:taxon-name-part> <tp:taxon-name-part taxon-name-part-type="species">abramovi</tp:taxon-name-part></tp:taxon-name></italic> Logunov, 2008 as both possess wide copulatory openings (<xref ref-type="bibr" rid="B3">Logunov 2008</xref>, Fig. 4 and herein Figs <xref ref-type="fig" rid="F3">3A</xref>, <xref ref-type="fig" rid="F9">9E</xref>), but can be distinguished by the presence of small and ‘vase’- shaped spermathecae (Figs <xref ref-type="fig" rid="F3">3B</xref>, <xref ref-type="fig" rid="F9">9F</xref>) and copulatory ducts with weakly sclerotized anterior part (Fig. <xref ref-type="fig" rid="F3">3B</xref>).</p><fig id="F1" position="float" orientation="portrait"><label>Figure 1.</label><caption><p><italic><tp:taxon-name><tp:taxon-name-part taxon-name-part-type="genus">Stenaelurillus</tp:taxon-name-part> <tp:taxon-name-part taxon-name-part-type="species">albus</tp:taxon-name-part></tp:taxon-name></italic> sp. n. <bold>A</bold> Male habitus, dorsal view <bold>B</bold> Female habitus, dorsal view. Scale bars: <bold>A</bold> = 0.58 mm; <bold>B</bold> = 0.68 mm.</p></caption><graphic xmlns:xlink="http://www.w3.org/1999/xlink" xlink:href="zookeys-491-063-g001.jpg" position="float" orientation="portrait" xlink:type="simple" id="oo_40715.jpg"/></fig><fig id="F2" position="float" orientation="portrait"><label>Figure 2.</label><caption><p><italic><tp:taxon-name><tp:taxon-name-part taxon-name-part-type="genus">Stenaelurillus</tp:taxon-name-part> <tp:taxon-name-part taxon-name-part-type="species">albus</tp:taxon-name-part></tp:taxon-name></italic> sp. n. Left male palp. <bold>A</bold> Palp entire, prolateral view <bold>B</bold> Same, ventral view <bold>C</bold> Same, retrolateral view <bold>D</bold> Palp enlarged, prolateral view <bold>E</bold> Same, ventral view <bold>F</bold> Same, retrolateral view <bold>G</bold> Embolic division of the bulb, ventral view. E = Embolus; RPT = Retrobasal process of tegulum; RTA = Retrolateral tibial apophysis; T = Tegulum; TA = Terminal apophysis. Scale bars: <bold>A–C</bold> = 0.34 mm; <bold>D–F</bold> = 0.08 mm; <bold>G</bold> = 0.02 mm.</p></caption><graphic xmlns:xlink="http://www.w3.org/1999/xlink" xlink:href="zookeys-491-063-g002.jpg" position="float" orientation="portrait" xlink:type="simple" id="oo_40716.jpg"/></fig><fig id="F3" position="float" orientation="portrait"><label>Figure 3.</label><caption><p><italic><tp:taxon-name><tp:taxon-name-part taxon-name-part-type="genus">Stenaelurillus</tp:taxon-name-part> <tp:taxon-name-part taxon-name-part-type="species">albus</tp:taxon-name-part></tp:taxon-name></italic> sp. n. Female copulatory organ. <bold>A</bold> Epigyne <bold>B, C</bold> Internal duct system. CO = Copulatory opening; CD = Copulatory duct, S = Spermatheca; WS = Weakly sclerotized part of copulatory duct. Scale bars: <bold>A</bold> = 0.11 mm; <bold>B–C</bold> = 0.03 mm.</p></caption><graphic xmlns:xlink="http://www.w3.org/1999/xlink" xlink:href="zookeys-491-063-g003.jpg" position="float" orientation="portrait" xlink:type="simple" id="oo_40717.jpg"/></fig></tp:treatment-sec><tp:treatment-sec sec-type="Description"><title>Description.</title><p>MALE (holotype, Figs <xref ref-type="fig" rid="F1">1A</xref>, <xref ref-type="fig" rid="F8">8A–F</xref>): Prosoma black with white lateral bands of nearly uniform thickness; thoracic region dorsally with paired white longitudinal bands extending back from the rear eyes. Eye field black; anterior row of eyes encircled by black hairs. Clypeus densely covered with white hairs, which is a continuation with that on the lateral margins of carapace. Chelicerae short, vertical, brownish with a thick mid-dorsal transverse layer of white hairs; promargin with two, one large and one small, and retromargin with one large teeth. Fangs short, pale brown. Maxillae, labium and sternum yellowish-brown. Opisthosoma oval; dorsum uniformly shiny black without any pattern; lateral opisthosoma and venter dull yellow with several broken black striations and spots. Trochanters III and IV and coxae III and IV yellowish-brown; trochanters I and II and coxae I and II black; all tarsi brown; all other leg segments dull yellow with broad black patches giving a blackish appearance to the legs. Body length 5.89. Prosoma length 2.98, width (at the middle) 2.08, height (at the middle) 1.72. Opisthosoma length 2.91, width (at the middle) 1.98, height (at the middle) 1.45. Eye diameter: AME 0.44. ALE 0.22. PME 0.06. PLE 0.23. Eye interdistance: AME–AME 0.04. PME–PME 1.35. PLE–PLE 1.33. AME–ALE 0.06. ALE–PLE 0.41. ALE–PME 0.27. PME–PLE 0.14. Clypeus height at AMEs 0.36, at ALEs 0.64. Chelicera length 0.65. Measurements of palp and legs. Palp 1.78 [0.70, 0.32, 0.16, 0.60], I 4.25 [1.40, 0.81, 0.90, 0.60, 0.54], II 4.14 [1.45, 0.75, 0.84, 0.59, 0.51], III 6.60 [2.02, 1.14, 1.33, 1.51, 0.60], IV 6.26 [1.94, 0.87, 1.28, 1.53, 0.64]. Leg formula: 3412. Spination. Palp. 0100, 0000, 0000, 0000; legs: femur I 1500, II 1520 (right 1510), III 0300 (right 1300), IV 1500; patellae I–IV 1000; tibia I 2000, II 2022, III 2122, IV 2033 (right 2023); metatarsus I 2014, II 2022, III 3523 (right 3423), IV 2423; tarsi I–IV 0000. Copulatory organ (Figs <xref ref-type="fig" rid="F2">2A–G</xref>, <xref ref-type="fig" rid="F8">8G–I</xref>): Palpal segments pale yellow, the basal 1/4<sup>th</sup> of femur with black striations; femur disto-dorsally with a short spine and dorsally and laterally with a fringe of long yellowish-white hairs, dorsal and prolateral ones are prominent; patella and tibia disto-dorsally with a long black hair; patella ventro-laterally covered with short yellowish-white hairs; cymbium dark and dorsally with a few long black hairs. Bulb brown; anterior edge of the bulbus has two creamy-white regions, the distal one runs retrolaterally to near the antero-lateral edge of the ventral tibial apophysis (Fig. <xref ref-type="fig" rid="F2">2E</xref>, arrows); retro-basal process of tegulum not fused with the tibia; embolus short with blunt end and is prolaterally directed (Figs <xref ref-type="fig" rid="F2">2D–E</xref>, <xref ref-type="fig" rid="F2">2G</xref>); conductor apparently absent; terminal apophysis short, directed at eleven o'clock position (Figs <xref ref-type="fig" rid="F2">2E</xref>, <xref ref-type="fig" rid="F2">2G</xref>). VTA short with blunt end and directed at two o'clock position (Fig. <xref ref-type="fig" rid="F2">2E</xref>); RTA simple with broad base and pointed end and directed at one o'clock position (Fig. <xref ref-type="fig" rid="F2">2F</xref>).</p><!--PageBreak--><p>FEMALE (Paratype, Figs <xref ref-type="fig" rid="F1">1B</xref>, <xref ref-type="fig" rid="F9">9A–D</xref>): Prosoma black with dull yellow lateral bands, the thoracic part of which is broader; thoracic region dorsally with paired white longitudinal bands extending back from the rear eyes. Eye field black; anterior row of eyes encircled with dull yellow hairs. Clypeus black; Chelicerae short, vertical and dull yellow; promargin with two, one large and one small, and retromargin with one large teeth. Maxillae, labium and sternum yellowish-brown. Opisthosoma widely oval; dorsum black with several dull yellow patches, the posterior three are prominent, which together forming an inverted triangle; lateral opisthosoma and venter dull yellow with several broken black striations and spots. Leg segments dull yellow with black patches and narrow transverse stripes. Palpal segments yellow with black patches; patella, tibia and tarsus dorsally with long black hairs. Body length 6.82. Prosoma length 2.99, width (at the middle) 2.29, height (at the middle) 1.94. Opisthosoma length 3.83, <!--PageBreak--><!--PageBreak-->width (at the middle) 2.84, height (at the middle) 2.27. Eye diameter: AME 0.53. ALE 0.24. PME 0.06. PLE 0.21. Eye interdistance: AME–AME 0.05. PME–PME 1.50. PLE–PLE 1.45. AME–ALE 0.07. ALE–PLE 0.50. ALE–PME 0.31. PME–PLE 0.19. Clypeus height at AMEs 0.38; at ALEs 0.41. Chelicera length 0.63. Measurements of palp and legs. Palp 1.99 [0.69, 0.29, 0.33, 0.68], I 4.06 [1.42, 0.72, 0.86, 0.52, 0.54], II 3.76 [1.28, 0.76, 0.77, 0.47, 0.48], III 6.95 [2.18, 1.05, 1.48, 1.65, 0.59], IV 6.78 [1.97, 0.95, 1.39, 1.77, 0.70]. Leg formula: 3412. Spination. Palp 0100, 0000, 0000, 1020; legs: femora I–II 0700, III 2700, IV 0700; patellae I–II 1000, III–IV <!--PageBreak-->1010; tibia I 3004, II 1004, III 4133, IV 4143; metatarsus I 3003, II 3013, III 3234, IV 4054; tarsi I–IV 0000. Copulatory organ (Figs <xref ref-type="fig" rid="F3">3A–C</xref>, <xref ref-type="fig" rid="F9">9E–F</xref>): Spermathecae small with a characteristic vase- shape (Figs <xref ref-type="fig" rid="F3">3B</xref>, <xref ref-type="fig" rid="F9">9F</xref>). Copulatory opening wide (Figs <xref ref-type="fig" rid="F3">3A</xref>, <xref ref-type="fig" rid="F9">9E</xref>) and nearly half the size of the spermathecae. Anterior part of copulatory duct near the copulatory opening is weakly sclerotized (Fig. <xref ref-type="fig" rid="F3">3B</xref>).</p></tp:treatment-sec><tp:treatment-sec sec-type="Variation"><title>Variation.</title><p>Male: Body length 4.61–5.89 (n = 7). Female: Body length 5.43–6.82 (n = 8).</p></tp:treatment-sec><tp:treatment-sec sec-type="Etymology"><title>Etymology.</title><p>The specific epithet is an adjective and is derived from the whitish part of the tegulum: Latin <italic><tp:taxon-name><tp:taxon-name-part taxon-name-part-type="genus">Albus</tp:taxon-name-part></tp:taxon-name></italic> = white. Gender musculine.</p></tp:treatment-sec><tp:treatment-sec sec-type="Habitat"><title>Habitat.</title><p>Rocky area covered with litter in a deciduous forest (Fig. <xref ref-type="fig" rid="F12">12A</xref>).</p></tp:treatment-sec><tp:treatment-sec sec-type="Distribution"><title>Distribution.</title><p>At present known only from the type locality.</p></tp:treatment-sec><tp:treatment-sec><!--Section generated to contain objects referenced in tp:taxon-treatment.--><fig id="F7" position="float" orientation="portrait"><label>Figure 7.</label><caption><p><italic><tp:taxon-name><tp:taxon-name-part taxon-name-part-type="genus">Stenaelurillus</tp:taxon-name-part></tp:taxon-name></italic> spp. Epigyne with mating plugs. <bold>A</bold> Epigyne of <italic><tp:taxon-name><tp:taxon-name-part taxon-name-part-type="genus">Stenaelurillus</tp:taxon-name-part> <tp:taxon-name-part taxon-name-part-type="species">albus</tp:taxon-name-part></tp:taxon-name></italic> sp. n. showing mating plug (arrow) <bold>B</bold> Epigyne of <italic><tp:taxon-name><tp:taxon-name-part taxon-name-part-type="genus">Stenaelurillus</tp:taxon-name-part> <tp:taxon-name-part taxon-name-part-type="species">lesserti</tp:taxon-name-part></tp:taxon-name></italic> Reimoser, 1934 showing mating plug (arrow). Scale bars: <bold>A</bold> = 0.21 mm; <bold>B</bold> = 0.19 mm.</p></caption><graphic xmlns:xlink="http://www.w3.org/1999/xlink" xlink:href="zookeys-491-063-g007.jpg" position="float" orientation="portrait" xlink:type="simple" id="oo_40721.jpg"/></fig><fig id="F8" position="float" orientation="portrait"><label>Figure 8.</label><caption><p><italic><tp:taxon-name><tp:taxon-name-part taxon-name-part-type="genus">Stenaelurillus</tp:taxon-name-part> <tp:taxon-name-part taxon-name-part-type="species">albus</tp:taxon-name-part></tp:taxon-name></italic> sp. n. <bold>A</bold> Male habitus, dorsal view <bold>B</bold> Same, ventral view <bold>C</bold> Same, prolateral view <bold>D</bold> Same, frontal view <bold>E</bold> Male chelicerae, dorsal view <bold>F</bold> Same, ventral view <bold>G</bold> Left male palp, prolateral view <bold>H</bold> Same, ventral view <bold>I</bold> Same, retrolateral view. Scale bars: <bold>A–C</bold> = 2 mm; <bold>D</bold> = 1 mm; <bold>E–F</bold> = 0.5 mm; <bold>G–I</bold> = 0.5 mm.</p></caption><graphic xmlns:xlink="http://www.w3.org/1999/xlink" xlink:href="zookeys-491-063-g008.jpg" position="float" orientation="portrait" xlink:type="simple" id="oo_40722.jpg"/></fig><fig id="F9" position="float" orientation="portrait"><label>Figure 9.</label><caption><p><italic><tp:taxon-name><tp:taxon-name-part taxon-name-part-type="genus">Stenaelurillus</tp:taxon-name-part> <tp:taxon-name-part taxon-name-part-type="species">albus</tp:taxon-name-part></tp:taxon-name></italic> sp. n. <bold>A</bold> Female habitus, dorsal view <bold>B</bold> Same, ventral view <bold>C</bold> Same, retrolateral view <bold>D</bold> Same, frontal view <bold>E</bold> Epigyne <bold>F</bold> Internal duct system. Scale bars: <bold>A–C</bold> = 2 mm; <bold>D</bold> = 1 mm; <bold>E–F</bold> = 0.2 mm.</p></caption><graphic xmlns:xlink="http://www.w3.org/1999/xlink" xlink:href="zookeys-491-063-g009.jpg" position="float" orientation="portrait" xlink:type="simple" id="oo_40723.jpg"/></fig><fig id="F12" position="float" orientation="portrait"><label>Figure 12.</label><caption><p>Habitats of <italic><tp:taxon-name><tp:taxon-name-part taxon-name-part-type="genus">Stenaelurillus</tp:taxon-name-part></tp:taxon-name></italic> spp. <bold>A</bold> View of the type locality of <italic><tp:taxon-name><tp:taxon-name-part taxon-name-part-type="genus">Stenaelurillus</tp:taxon-name-part> <tp:taxon-name-part taxon-name-part-type="species">albus</tp:taxon-name-part></tp:taxon-name></italic> sp. n. <bold>B</bold> View of the collection site of <italic><tp:taxon-name><tp:taxon-name-part taxon-name-part-type="genus">Stenaelurillus</tp:taxon-name-part> <tp:taxon-name-part taxon-name-part-type="species">lesserti</tp:taxon-name-part></tp:taxon-name></italic> Reimoser, 1934.</p></caption><graphic xmlns:xlink="http://www.w3.org/1999/xlink" xlink:href="zookeys-491-063-g012.jpg" position="float" orientation="portrait" xlink:type="simple" id="oo_40726.jpg"/></fig></tp:treatment-sec><ref-list><ref id="B3"><mixed-citation xmlns:xlink="http://www.w3.org/1999/xlink" xlink:type="simple"><person-group><name name-style="western"><surname>Logunov</surname><given-names>DV</given-names></name></person-group> (<year>2008</year>) <article-title>A new species of the genus <tp:taxon-name><tp:taxon-name-part taxon-name-part-type="genus">Stenaelurillus</tp:taxon-name-part></tp:taxon-name> Simon, 1885 (<tp:taxon-name><tp:taxon-name-part taxon-name-part-type="order">Araneae</tp:taxon-name-part></tp:taxon-name>: <tp:taxon-name><tp:taxon-name-part taxon-name-part-type="family">Salticidae</tp:taxon-name-part></tp:taxon-name>) from Vietnam.</article-title><source>Acta Arachnologica, Tokyo</source><volume>57</volume>: <fpage>43</fpage>–<lpage>45</lpage>. doi: <ext-link ext-link-type="doi" xlink:href="10.2476/asjaa.57.43" xlink:type="simple">10.2476/asjaa.57.43</ext-link></mixed-citation></ref></ref-list></tp:taxon-treatment>
