# Supplementary material for: Description of new species of Stenaelurillus Simon, 1886 from the Western Ghats of India with the redescription of Stenaelurillus lesserti Reimoser, 1934 and notes on mating plug in the genus (Arachnida, Araneae, Salticidae)
Source: Zookeys. 2015 Mar 26;(491):63–78. doi: 10.3897/zookeys.491.8218 (PMC4389184; doi:10.3897/zookeys.491.8218)
Supplement: XML Treatment for Stenaelurillus lesserti [file zookeys.491.8218-treatment3.xml]

<!DOCTYPE tp:taxon-treatment
  PUBLIC "-//TaxonX//DTD Taxonomic Treatment Publishing DTD v0 20100105//EN" "tax-treatment-NSO.dtd">
<tp:taxon-treatment xmlns:tp="http://www.plazi.org/taxpub"><tp:treatment-meta><kwd-group><label>Taxon classification</label><kwd><named-content content-type="kingdom">Animalia</named-content></kwd><kwd><named-content content-type="order">Araneae</named-content></kwd><kwd><named-content content-type="family">Salticidae</named-content></kwd></kwd-group><mixed-citation publication-type="journal"><person-group><name><surname>Sebastian</surname><given-names>Pothalil A.</given-names></name><name><surname>Sankaran</surname><given-names>Pradeep M.</given-names></name><name><surname>Malamel</surname><given-names>Jobi J.</given-names></name><name><surname>Joseph</surname><given-names>Mathew M.</given-names></name></person-group><article-title>Description of new species of <italic><tp:taxon-name><tp:taxon-name-part taxon-name-part-type="genus">Stenaelurillus</tp:taxon-name-part></tp:taxon-name></italic> Simon, 1886 from the Western Ghats of India with the redescription of <italic><tp:taxon-name><tp:taxon-name-part taxon-name-part-type="genus">Stenaelurillus</tp:taxon-name-part> <tp:taxon-name-part taxon-name-part-type="species">lesserti</tp:taxon-name-part></tp:taxon-name></italic> Reimoser, 1934 and notes on mating plug in the genus (<tp:taxon-name><tp:taxon-name-part taxon-name-part-type="class">Arachnida</tp:taxon-name-part></tp:taxon-name>, <tp:taxon-name><tp:taxon-name-part taxon-name-part-type="order">Araneae</tp:taxon-name-part></tp:taxon-name>, <tp:taxon-name><tp:taxon-name-part taxon-name-part-type="family">Salticidae</tp:taxon-name-part></tp:taxon-name>)</article-title><source>Zookeys</source><day>26</day><month>3</month><year>2015</year><volume>2015</volume><issue>491</issue><fpage>63</fpage><lpage>78</lpage><pub-id pub-id-type="doi">10.3897/zookeys.491.8218</pub-id></mixed-citation></tp:treatment-meta><tp:nomenclature><tp:taxon-name>
                            <tp:taxon-name-part taxon-name-part-type="genus">Stenaelurillus</tp:taxon-name-part>
                            <tp:taxon-name-part taxon-name-part-type="species">lesserti</tp:taxon-name-part>
                        </tp:taxon-name><tp:taxon-authority>Reimoser, 1934</tp:taxon-authority><xref ref-type="fig" rid="F4">Figs 4A–C</xref><xref ref-type="fig" rid="F5">, 5A–G</xref><xref ref-type="fig" rid="F6">, 6A–C</xref><xref ref-type="fig" rid="F7">, 7B</xref><xref ref-type="fig" rid="F10">, 10A–J</xref><xref ref-type="fig" rid="F11">, 11A–F</xref><!--PageBreak--><!--PageBreak--><!--PageBreak--><tp:nomenclature-citation-list><tp:nomenclature-citation><tp:taxon-name><tp:taxon-name-part taxon-name-part-type="genus">Stenaelurillus</tp:taxon-name-part> <tp:taxon-name-part taxon-name-part-type="species">lesserti</tp:taxon-name-part></tp:taxon-name><comment> Reimoser, 1934: 504, figs 25–26 (Description and illustration of ♂ and ♀); <xref ref-type="bibr" rid="B5">Prószyński 1984</xref>: 139 (Illustration of ♀); <xref ref-type="bibr" rid="B9">Wesolowska 2014</xref>: 248, figs 1A–B, 2A–F, 3A–D (Re-examined the original type series of <italic><tp:taxon-name><tp:taxon-name-part taxon-name-part-type="genus">Stenaelurillus</tp:taxon-name-part> <tp:taxon-name-part taxon-name-part-type="species">lesserti</tp:taxon-name-part></tp:taxon-name></italic>; description and illustration of ♂ and ♀).</comment></tp:nomenclature-citation></tp:nomenclature-citation-list></tp:nomenclature><tp:treatment-sec sec-type="Material examined"><title>Material examined.</title><p>(ADSH 83503Ai)–4 males, 5 females: India, Kerala, Ernakulam, Cherukadu (<named-content xmlns:xlink="http://www.w3.org/1999/xlink" content-type="dwc:verbatimCoordinates" xlink:type="simple">10°08'22.48"N, 76°40'02.14"E</named-content>) in Bhoothathankettu Forest Reserve (<named-content xmlns:xlink="http://www.w3.org/1999/xlink" content-type="dwc:verbatimCoordinates" xlink:type="simple">10°08'22.79"N, 76°40'02.09"E</named-content>), 37 m. alt., Pradeep M. S., 10. X. 2013, by hand.</p><!--PageBreak--></tp:treatment-sec><tp:treatment-sec sec-type="Diagnosis"><title>Diagnosis.</title><p>Males of <italic><tp:taxon-name><tp:taxon-name-part taxon-name-part-type="genus">Stenaelurillus</tp:taxon-name-part> <tp:taxon-name-part taxon-name-part-type="species">lesserti</tp:taxon-name-part></tp:taxon-name></italic> Reimoser, 1934 can be separated from all other described congeners by a transverse fringe of very thin, hard projections resembling hairs at the anterior edge of the harder shield covering the bulbus (Figs <xref ref-type="fig" rid="F5">5D–G</xref>, <xref ref-type="fig" rid="F10">10H–J</xref>); females by the presence of unusually enlarged and kidney-shaped spermathecae and the relative position of the copulatory openings (Figs <xref ref-type="fig" rid="F6">6A–B</xref>, <xref ref-type="fig" rid="F11">11E–F</xref>).</p></tp:treatment-sec><tp:treatment-sec sec-type="Redescription"><title>Redescription.</title><p>MALE (Figs <xref ref-type="fig" rid="F4">4A</xref>, <xref ref-type="fig" rid="F4">4C</xref>, <xref ref-type="fig" rid="F10">10A–G</xref>): Prosoma black, thoracic part with broad yellowish-white lateral bands; thoracic region dorsally with paired white longitudinal bands extending back from the rear eyes. Eye field black with covering of violet scales; anterior row of eyes encircled with red and yellow scales and black hairs. Clypeus covered with transverse layers of orange-red, black and green scales and two layers of greyish-black and red hairs. Chelicerae short, yellowish-brown; dorso-laterally <!--PageBreak-->covered with thick layer of red, yellow and green hairs; promargin with two, one large and one small, and retromargin with one large teeth (Fig. <xref ref-type="fig" rid="F4">4C</xref>). Fangs short, yellow. Maxillae and labium black. Opisthosoma U–shaped; dorsum black with an anterior broad transverse white band and posterior three white spots, which together forming an inverted triangle; lateral opisthosoma pale yellow with several broken longitudinal black striations, while venter pale yellow without any striations or spots. Sternum and coxae pale yellow; coxa I retrolaterally black; femur I pro and retrolaterally black with a prolateral red stripe at the middle (Fig. <xref ref-type="fig" rid="F10">10G</xref>); femur I prolaterally and dorsally provided with a fringe of black hairs, the dorsal one prominent; ventrally with a row of short white hairs; all other leg segments pale yellow with black patches and narrow transverse black stripes. Body length 3.80. Prosoma length 2.08, width (at the middle) 1.47, height (at the middle) 1.27. Opisthosoma length 1.72, width (at the middle) 1.15, height (at the middle) 0.99. Eye diameter: AME 0.34. ALE 0.19. PME 0.04. <!--PageBreak-->PLE 0.18. Eye interdistance: AME–AME 0.04. PME–PME 1.15. PLE–PLE 1.07. AME–ALE 0.07. ALE–PLE 0.45. ALE–PME 0.28. PME–PLE 0.17. Clypeus height at AMEs 0.22, at ALEs 0.42. Chelicera length 0.31. Measurements of palp and legs. Palp 1.44 [0.53, 0.19, 0.16, 0.56], I 3.2 [1.07, 0.52, 0.69, 0.44, 0.48], II 2.91 [0.99, 0.45, 0.59, 0.43, 0.45], III 4.68 [1.45, 0.70, 0.94, 1.03, 0.56] IV 4.48 [1.25, 0.75, 0.76, 1.22, 0.50]. Leg formula: 3412. Spination. Palp. 0000 0000 0000 0000; legs: femur I 0700, II 0710, III 0700, IV 0600, patellae I–II 1000, III–IV 1010; tibia I 3004, II 3014, III 3143, IV 4143; metatarsus I 2014, II 2024, III 4043, IV 5062; tarsi I–IV 0000. Copulatory organ (Figs <xref ref-type="fig" rid="F5">5A–G</xref>, <xref ref-type="fig" rid="F10">10H–J</xref>): Femur black, provided prolaterally and dorsally with a bunch of black hairs (Figs <xref ref-type="fig" rid="F5">5A–C</xref>, <xref ref-type="fig" rid="F10">10H–J</xref>), the dorsal one is prominent. Patella and tibia pale yellow with ventral black patch. Cymbium and bulb pale yellow; the anterior edge of the harder shield covering the bulbus is provided with a transverse fringe of very thin, hard projections resembling hairs, which are distinctly longer at the <!--PageBreak-->retrolateral angle (Figs <xref ref-type="fig" rid="F5">5D–F</xref>); embolus short with blunt end, retrolaterally directed with prolaterally directed tip (Figs <xref ref-type="fig" rid="F5">5E</xref>, <xref ref-type="fig" rid="F5">5G</xref>); conductor apparently absent; terminal apophysis short, directed at ten o'clock position (Figs <xref ref-type="fig" rid="F5">5E</xref>, <xref ref-type="fig" rid="F5">5G</xref>). Tibia with two ventral apophyses (Fig. <xref ref-type="fig" rid="F5">5E</xref>); VTA 1 is the smallest; VTA 2 with a flattened end (Fig. <xref ref-type="fig" rid="F5">5E</xref>); both VTA 1 &amp; 2 directed at one o'clock position (Fig. <xref ref-type="fig" rid="F5">5E</xref>); RTA simple with broad base, pointed end, directed at eleven o'clock position (Fig. <xref ref-type="fig" rid="F5">5F</xref>).</p><fig id="F4" position="float" orientation="portrait"><label>Figure 4.</label><caption><p><italic><tp:taxon-name><tp:taxon-name-part taxon-name-part-type="genus">Stenaelurillus</tp:taxon-name-part> <tp:taxon-name-part taxon-name-part-type="species">lesserti</tp:taxon-name-part></tp:taxon-name></italic> Reimoser, 1934. <bold>A</bold> Male habitus, dorsal view <bold>B</bold> Female habitus, dorsal view <bold>C</bold> Male right chelicera, retrolateral view. Scale bars: <bold>A</bold> = 0.38 mm; <bold>B</bold> = 0.65 mm; <bold>C</bold> = 0.08 mm.</p></caption><graphic xmlns:xlink="http://www.w3.org/1999/xlink" xlink:href="zookeys-491-063-g004.jpg" position="float" orientation="portrait" xlink:type="simple" id="oo_40718.jpg"/></fig><fig id="F5" position="float" orientation="portrait"><label>Figure 5.</label><caption><p><italic><tp:taxon-name><tp:taxon-name-part taxon-name-part-type="genus">Stenaelurillus</tp:taxon-name-part> <tp:taxon-name-part taxon-name-part-type="species">lesserti</tp:taxon-name-part></tp:taxon-name></italic> Reimoser, 1934. Left male palp. <bold>A</bold> Palp entire, prolateral view <bold>B</bold> Same, ventral view <bold>C</bold> Same, retrolateral view <bold>D</bold> Palp enlarged, prolateral view <bold>E</bold> Same, ventral view <bold>F</bold> Same, retrolateral view <bold>G</bold> Embolic division of the bulb, ventral view. E = Embolus; RPT = Retrobasal process of tegulum; RTA = Retrolateral tibial apophysis, T = Tegulum; TA = Terminal apophysis; VTA 1 &amp; 2 = Ventral tibial apophyses 1 &amp; 2. Scale bars: <bold>A–C</bold> = 0.26 mm; <bold>D–F</bold> = 0.08 mm; <bold>G</bold> = 0.02 mm.</p></caption><graphic xmlns:xlink="http://www.w3.org/1999/xlink" xlink:href="zookeys-491-063-g005.jpg" position="float" orientation="portrait" xlink:type="simple" id="oo_40719.jpg"/></fig><p>FEMALE (Figs <xref ref-type="fig" rid="F4">4B</xref>, <xref ref-type="fig" rid="F11">11A–D</xref>): Prosoma black, thoracic part with broad yellowish-white lateral bands; thoracic region dorsally with paired white longitudinal bands extending back from the rear eyes. Eye field black; anterior row of eyes encircled by pale yellow hairs. Clypeus black. Chelicerae short and black; promargin with two, one large <!--PageBreak-->and one small, and retromargin with one large teeth. Fangs short, black. Maxillae and labium black. Opisthosoma widely oval; dorsum black with an anterior broad transverse white band and posterior three white spots, which together forming an inverted triangle; lateral opisthosoma pale yellow with several broken longitudinal black striations while venter pale yellow without any striations or spots. Sternum and coxae pale yellow; coxa I retrolaterally black; all other leg segments pale yellow with black patches and narrow transverse black stripes. Palp: posterior 1/4<sup>th</sup> of femur black; rest of femur and other segments pale yellow. Body length 6.46. Prosoma length 2.97, width (at the middle) 1.86, height (at the middle) 1.49. Opisthosoma length 3.49, width (at the middle) 2.69, height (at the middle) 1.90. Eyes diameter: AME 0.41. ALE 0.22. PME 0.04. PLE 0.15. Eye interdistance: AME–AME 0.02. PME–PME 1.31. PLE–PLE 1.14. AME–ALE 0.05. ALE–PLE 0.38. ALE–PME 0.21. PME–PLE 0.16. Clypeus height at AMEs 0.27, at ALEs 0.44. Chelicera length 0.56. Measurements of palp and legs. Palp 1.5 [0.52, 0.25, 0.24, 0.49], I 3.28 [1.14, 0.58, 0.61, 0.44, 0.51], II 3.16 [1.12, 0.54, 0.58, 0.49, 0.43], III 5.49 [1.75, 0.84, 1.09, 1.14, 0.67], IV 5.13 [1.53, 0.66, 1.07, 1.26, 0.61]. Leg formula: 3412. Spination. Palp. 0100 0000 0000 2231; legs: femur I 0600, II 0700, III 2600, IV 0600; patellae I–II 1000, III–IV 1010; tibia I 1005, II 2004, III 4043, IV 4343; metatarsi I–II 2014, III 3324, IV 3323; tarsi I–IV 0000. Copulatory organ (Figs <xref ref-type="fig" rid="F6">6A–C</xref>, <xref ref-type="fig" rid="F11">11E–F</xref>): Copulatory opening is nearly diamond shaped (Fig. <xref ref-type="fig" rid="F6">6A</xref>) and placed near the posterior margin of the epigyne (Figs <xref ref-type="fig" rid="F6">6A</xref>, <xref ref-type="fig" rid="F11">11E</xref>). Spermathecae are much enlarged and kidney shaped (Figs <xref ref-type="fig" rid="F6">6B</xref>, <xref ref-type="fig" rid="F11">11F</xref>).</p><fig id="F6" position="float" orientation="portrait"><label>Figure 6.</label><caption><p><italic><tp:taxon-name><tp:taxon-name-part taxon-name-part-type="genus">Stenaelurillus</tp:taxon-name-part> <tp:taxon-name-part taxon-name-part-type="species">lesserti</tp:taxon-name-part></tp:taxon-name></italic> Reimoser, 1934. Female copulatory organ. <bold>A</bold> Epigyne <bold>B, C</bold> Internal duct system. CO = Copulatory opening; CD = Copulatory duct; S = Spermatheca. Scale bars: <bold>A</bold> = 0.09 mm; <bold>B–C</bold> = 0.07 mm.</p></caption><graphic xmlns:xlink="http://www.w3.org/1999/xlink" xlink:href="zookeys-491-063-g006.jpg" position="float" orientation="portrait" xlink:type="simple" id="oo_40720.jpg"/></fig></tp:treatment-sec><tp:treatment-sec sec-type="Variation"><title>Variation.</title><p>Male: (n = 4) Body length 3.24–3.80. Female: (n = 5) Body length 6.15–6.46.</p></tp:treatment-sec><tp:treatment-sec sec-type="Habitat"><title>Habitat.</title><p>Rocky area having patches of grass and herbaceous vegetation in a semi-evergreen forest (Fig. <xref ref-type="fig" rid="F12">12B</xref>).</p></tp:treatment-sec><tp:treatment-sec sec-type="Distribution"><title>Distribution.</title><p>India, Sri Lanka (<xref ref-type="bibr" rid="B9">Wesolowska 2014</xref>).</p></tp:treatment-sec><tp:treatment-sec sec-type="Distribution in India"><title>Distribution in India.</title><p>Kerala (new record) and Tamilnadu (<xref ref-type="bibr" rid="B6">Reimoser 1934</xref>).</p></tp:treatment-sec><tp:treatment-sec sec-type="Note"><title>Note.</title><p>Mating plugs, which are supposed to function as paternity protection devices (<xref ref-type="bibr" rid="B8">Uhl et al. 2010</xref>; <xref ref-type="bibr" rid="B2">Herberstein et al. 2012</xref>), are not very unusual in the animal kingdom and their presence have been described in a number of spider families including <tp:taxon-name><tp:taxon-name-part taxon-name-part-type="family">Salticidae</tp:taxon-name-part></tp:taxon-name>. Mating plugs are reported in a total of 10 genera and 17 species of salticid spiders (<xref ref-type="bibr" rid="B8">Uhl et al. 2010</xref>). Mating plug was observed in the copulatory opening of the two <italic><tp:taxon-name><tp:taxon-name-part taxon-name-part-type="genus">Stenaelurillus</tp:taxon-name-part></tp:taxon-name></italic> species described in this paper. The left copulatory opening of both <italic><tp:taxon-name><tp:taxon-name-part taxon-name-part-type="genus">Stenaelurillus</tp:taxon-name-part> <tp:taxon-name-part taxon-name-part-type="species">albus</tp:taxon-name-part></tp:taxon-name></italic> sp. n. and <italic><tp:taxon-name><tp:taxon-name-part taxon-name-part-type="genus">Stenaelurillus</tp:taxon-name-part> <tp:taxon-name-part taxon-name-part-type="species">lesserti</tp:taxon-name-part></tp:taxon-name></italic> were found to be sealed with amorphous secretions (whether male or female origin is unclear) (Figs <xref ref-type="fig" rid="F7">7A–B</xref>, arrows). Compared to <italic><tp:taxon-name><tp:taxon-name-part taxon-name-part-type="genus">Stenaelurillus</tp:taxon-name-part> <tp:taxon-name-part taxon-name-part-type="species">lesserti</tp:taxon-name-part></tp:taxon-name></italic>, the mating plug of <italic><tp:taxon-name><tp:taxon-name-part taxon-name-part-type="genus">Stenaelurillus</tp:taxon-name-part> <tp:taxon-name-part taxon-name-part-type="species">albus</tp:taxon-name-part></tp:taxon-name></italic> sp. n. is more prominent and covering nearly the whole area of the left copulatory opening and the surrounding epigynal region.</p><fig id="F7" position="float" orientation="portrait"><label>Figure 7.</label><caption><p><italic><tp:taxon-name><tp:taxon-name-part taxon-name-part-type="genus">Stenaelurillus</tp:taxon-name-part></tp:taxon-name></italic> spp. Epigyne with mating plugs. <bold>A</bold> Epigyne of <italic><tp:taxon-name><tp:taxon-name-part taxon-name-part-type="genus">Stenaelurillus</tp:taxon-name-part> <tp:taxon-name-part taxon-name-part-type="species">albus</tp:taxon-name-part></tp:taxon-name></italic> sp. n. showing mating plug (arrow) <bold>B</bold> Epigyne of <italic><tp:taxon-name><tp:taxon-name-part taxon-name-part-type="genus">Stenaelurillus</tp:taxon-name-part> <tp:taxon-name-part taxon-name-part-type="species">lesserti</tp:taxon-name-part></tp:taxon-name></italic> Reimoser, 1934 showing mating plug (arrow). Scale bars: <bold>A</bold> = 0.21 mm; <bold>B</bold> = 0.19 mm.</p></caption><graphic xmlns:xlink="http://www.w3.org/1999/xlink" xlink:href="zookeys-491-063-g007.jpg" position="float" orientation="portrait" xlink:type="simple" id="oo_40721.jpg"/></fig><fig id="F8" position="float" orientation="portrait"><label>Figure 8.</label><caption><p><italic><tp:taxon-name><tp:taxon-name-part taxon-name-part-type="genus">Stenaelurillus</tp:taxon-name-part> <tp:taxon-name-part taxon-name-part-type="species">albus</tp:taxon-name-part></tp:taxon-name></italic> sp. n. <bold>A</bold> Male habitus, dorsal view <bold>B</bold> Same, ventral view <bold>C</bold> Same, prolateral view <bold>D</bold> Same, frontal view <bold>E</bold> Male chelicerae, dorsal view <bold>F</bold> Same, ventral view <bold>G</bold> Left male palp, prolateral view <bold>H</bold> Same, ventral view <bold>I</bold> Same, retrolateral view. Scale bars: <bold>A–C</bold> = 2 mm; <bold>D</bold> = 1 mm; <bold>E–F</bold> = 0.5 mm; <bold>G–I</bold> = 0.5 mm.</p></caption><graphic xmlns:xlink="http://www.w3.org/1999/xlink" xlink:href="zookeys-491-063-g008.jpg" position="float" orientation="portrait" xlink:type="simple" id="oo_40722.jpg"/></fig><fig id="F9" position="float" orientation="portrait"><label>Figure 9.</label><caption><p><italic><tp:taxon-name><tp:taxon-name-part taxon-name-part-type="genus">Stenaelurillus</tp:taxon-name-part> <tp:taxon-name-part taxon-name-part-type="species">albus</tp:taxon-name-part></tp:taxon-name></italic> sp. n. <bold>A</bold> Female habitus, dorsal view <bold>B</bold> Same, ventral view <bold>C</bold> Same, retrolateral view <bold>D</bold> Same, frontal view <bold>E</bold> Epigyne <bold>F</bold> Internal duct system. Scale bars: <bold>A–C</bold> = 2 mm; <bold>D</bold> = 1 mm; <bold>E–F</bold> = 0.2 mm.</p></caption><graphic xmlns:xlink="http://www.w3.org/1999/xlink" xlink:href="zookeys-491-063-g009.jpg" position="float" orientation="portrait" xlink:type="simple" id="oo_40723.jpg"/></fig><fig id="F10" position="float" orientation="portrait"><label>Figure 10.</label><caption><p><italic><tp:taxon-name><tp:taxon-name-part taxon-name-part-type="genus">Stenaelurillus</tp:taxon-name-part> <tp:taxon-name-part taxon-name-part-type="species">lesserti</tp:taxon-name-part></tp:taxon-name></italic> Reimoser, 1934. <bold>A</bold> Male habitus, dorsal view <bold>B</bold> Same, ventral view <bold>C</bold> Same, retrolateral view <bold>D</bold> Same, frontal view <bold>E</bold> Male chelicerae, dorsal view <bold>F</bold> Same, ventral view <bold>G</bold> Male left leg I, prolateral view <bold>H</bold> Left male palp, prolateral view <bold>I</bold> Same, ventral view <bold>J</bold> Same, retrolateral view. Scale bars: <bold>A–C</bold> = 1 mm; <bold>D</bold> = 1 mm; <bold>E–F</bold> = 0.2 mm; <bold>G</bold> = 0.5 mm; <bold>H–J</bold> = 0.5 mm.</p></caption><graphic xmlns:xlink="http://www.w3.org/1999/xlink" xlink:href="zookeys-491-063-g010.jpg" position="float" orientation="portrait" xlink:type="simple" id="oo_40724.jpg"/></fig><fig id="F11" position="float" orientation="portrait"><label>Figure 11.</label><caption><p><italic><tp:taxon-name><tp:taxon-name-part taxon-name-part-type="genus">Stenaelurillus</tp:taxon-name-part> <tp:taxon-name-part taxon-name-part-type="species">lesserti</tp:taxon-name-part></tp:taxon-name></italic> Reimoser, 1934. <bold>A</bold> Female habitus, dorsal view <bold>B</bold> Same, ventral view <bold>C</bold> Same, retrolateral view <bold>D</bold> Same, frontal view <bold>E</bold> Epigyne <bold>F</bold> Internal duct system. Scale bars: <bold>A–C</bold> = 2 mm; <bold>D</bold> = 1 mm; <bold>E–F</bold> = 0.5 mm.</p></caption><graphic xmlns:xlink="http://www.w3.org/1999/xlink" xlink:href="zookeys-491-063-g011.jpg" position="float" orientation="portrait" xlink:type="simple" id="oo_40725.jpg"/></fig><fig id="F12" position="float" orientation="portrait"><label>Figure 12.</label><caption><p>Habitats of <italic><tp:taxon-name><tp:taxon-name-part taxon-name-part-type="genus">Stenaelurillus</tp:taxon-name-part></tp:taxon-name></italic> spp. <bold>A</bold> View of the type locality of <italic><tp:taxon-name><tp:taxon-name-part taxon-name-part-type="genus">Stenaelurillus</tp:taxon-name-part> <tp:taxon-name-part taxon-name-part-type="species">albus</tp:taxon-name-part></tp:taxon-name></italic> sp. n. <bold>B</bold> View of the collection site of <italic><tp:taxon-name><tp:taxon-name-part taxon-name-part-type="genus">Stenaelurillus</tp:taxon-name-part> <tp:taxon-name-part taxon-name-part-type="species">lesserti</tp:taxon-name-part></tp:taxon-name></italic> Reimoser, 1934.</p></caption><graphic xmlns:xlink="http://www.w3.org/1999/xlink" xlink:href="zookeys-491-063-g012.jpg" position="float" orientation="portrait" xlink:type="simple" id="oo_40726.jpg"/></fig></tp:treatment-sec><ref-list><ref id="B5"><mixed-citation xmlns:xlink="http://www.w3.org/1999/xlink" xlink:type="simple"><person-group><name name-style="western"><surname>Prószyński</surname><given-names>J</given-names></name></person-group> (<year>1984</year>) <article-title>Atlas rysunków diagnostycznych mniej znanych <tp:taxon-name><tp:taxon-name-part taxon-name-part-type="family">Salticidae</tp:taxon-name-part></tp:taxon-name> (<tp:taxon-name><tp:taxon-name-part taxon-name-part-type="order">Araneae</tp:taxon-name-part></tp:taxon-name>).</article-title><source>Wyzsza Szkola Rolniczo-Pedagogiczna, Siedlcach</source><volume>2</volume>: <fpage>1</fpage>–<lpage>177</lpage>.</mixed-citation></ref><ref id="B9"><mixed-citation xmlns:xlink="http://www.w3.org/1999/xlink" xlink:type="simple"><person-group><name name-style="western"><surname>Wesolowska</surname><given-names>W</given-names></name></person-group> (<year>2014</year>) <article-title>A review of the Asian species of the spider genus <italic><tp:taxon-name><tp:taxon-name-part taxon-name-part-type="genus">Stenaelurillus</tp:taxon-name-part></tp:taxon-name></italic> (<tp:taxon-name><tp:taxon-name-part taxon-name-part-type="order">Araneae</tp:taxon-name-part></tp:taxon-name>: <tp:taxon-name><tp:taxon-name-part taxon-name-part-type="family">Salticidae</tp:taxon-name-part></tp:taxon-name>).</article-title><source>Oriental Insects</source><volume>47</volume>: <fpage>246</fpage>–<lpage>254</lpage>. doi: <ext-link ext-link-type="doi" xlink:href="10.1080/00305316.2013.871823" xlink:type="simple">10.1080/00305316.2013.871823</ext-link></mixed-citation></ref><ref id="B6"><mixed-citation xmlns:xlink="http://www.w3.org/1999/xlink" xlink:type="simple"><person-group><name name-style="western"><surname>Reimoser</surname><given-names>E</given-names></name></person-group> (<year>1934</year>) <article-title><tp:taxon-name><tp:taxon-name-part taxon-name-part-type="order">Araneae</tp:taxon-name-part></tp:taxon-name> aus Sud-Indien.</article-title><source>Revue Süisse de Zoologie</source><volume>41</volume>: <fpage>465</fpage>–<lpage>511</lpage>.</mixed-citation></ref><ref id="B8"><mixed-citation xmlns:xlink="http://www.w3.org/1999/xlink" xlink:type="simple"><person-group><name name-style="western"><surname>Uhl</surname><given-names>G</given-names></name><name name-style="western"><surname>Nessler</surname><given-names>SH</given-names></name><name name-style="western"><surname>Schneider</surname><given-names>JM</given-names></name></person-group> (<year>2010</year>) <article-title>Securing paternity in spiders? A review on occurrence and effects of mating plugs and male genital mutilation.</article-title><source>Genetica</source><volume>138</volume>: <fpage>75</fpage>–<lpage>104</lpage>. doi: <ext-link ext-link-type="doi" xlink:href="10.1007/s10709-009-9388-5" xlink:type="simple">10.1007/s10709-009-9388-5</ext-link></mixed-citation></ref><ref id="B2"><mixed-citation xmlns:xlink="http://www.w3.org/1999/xlink" xlink:type="simple"><person-group><name name-style="western"><surname>Herberstein</surname><given-names>ME</given-names></name><name name-style="western"><surname>Wignall</surname><given-names>AE</given-names></name><name name-style="western"><surname>Nessler</surname><given-names>SH</given-names></name><name name-style="western"><surname>Harmer</surname><given-names>AMT</given-names></name><name name-style="western"><surname>Schneider</surname><given-names>JM</given-names></name></person-group> (<year>2012</year>) <article-title>How effective and persistent are fragments of male genitalia as mating plugs?</article-title><source>Behavioral Ecology</source><volume>23</volume>: <fpage>1140</fpage>–<lpage>1145</lpage>. doi: <ext-link ext-link-type="doi" xlink:href="10.1093/beheco/ars088" xlink:type="simple">10.1093/beheco/ars088</ext-link></mixed-citation></ref></ref-list></tp:taxon-treatment>
